# Supplementary material for: Shedding Light onto the City Blues Myth—The Potential of Stimulating and Activating Effects of Urban Public Spaces and the Role of City Relatedness
Source: Int J Environ Res Public Health. 2022 Jun 21;19(13):7606. doi: 10.3390/ijerph19137606 (PMC9266095; doi:10.3390/ijerph19137606)
Supplement: Supplementary file 1 [file ijerph-19-07606-s001.zip › ijerph-1759975-supplementary/supplemental material/data.xlsx]

## Sheet: data
ne	ns	nr	ce	cs	cr	p11	p12	p13	p21	p22	p23	p31	p32	p33	mf11	mf12	mf13	mf21	mf22	mf23	mf31	mf32	mf33	ba11	ba12	ba13	ba21	ba22	ba23	ba31	ba32	ba33	f11	f12	f13	f21	f22	f23	f31	f32	f33	s11	s12	s13	s21	s22	s23	s31	s32
3.5	3.88	3.71	2.67	2.13	2.36	3	3	2	4	4	4	5	4	4	4	2	4	2	2	2	1	2	2	2.2	2	1.4	3.2	3.4	3.4	4.4	3.6	3.8	2.2	2.8	2.6	3.2	2.8	3.2	4.2	3.6	3	2.38	2.88	2.13	3.25	3.13	3.5	4.63	3.75
3	3.63	3.36	3.33	3.63	3.5	3	4	4	3	4	3	4	4	4	4	4	4	3	4	4	2	2	2	2.2	2.8	3.2	3.4	3	2.2	3.8	3.4	4	2.6	2.8	3.8	3.8	3.6	3.4	3.4	3.2	3.8	2.38	3.25	3.63	3.63	3.63	2.63	3.75	3.88
2.67	4	3.43	3.67	3.75	3.71	3	4	2	3	4	5	4	4	4	4	2	1	4	4	2	1	1	1	1	3.4	1.4	2.2	3.6	2.8	4.4	3.4	4	2.4	4.6	1.6	3.4	4.2	4.6	3.8	4.2	4	1.25	3.88	1.25	2.63	4.38	3.88	4.13	4.25
3.5	4.38	4	1.83	2.13	2	1	2	2	1	3	3	5	4	5	1	2	2	1	2	3	4	4	5	1	2	2.2	1	1.2	3	5	4.4	5	1	2	2.6	1	1.4	2.8	5	4.2	5	1	2.25	2.25	1	2.63	3.13	4.63	4
2.5	3	2.79	3.17	2.38	2.71	2	3	3	2	4	3	4	3	4	2	2	2	2	2	2	1	3	2	2.2	2.6	3	2	3.4	3.2	4	2.4	3.6	2.4	3	3.2	2	3.4	3.2	3.4	2.2	3.6	2	2.38	2.63	2	3.25	3	4	2.5
3.17	3.5	3.36	2.83	2.38	2.57	1	1	1	1	4	2	5	5	5	1	1	1	1	3	2	4	4	4	1	1	1	1.2	3.6	2.2	4	4	4.2	1	1	1	2	3.2	2.6	3.8	4	4	1	1.25	1	1.38	3.5	2	4.25	4.5
3.33	3.75	3.57	2.83	2.25	2.5	2	1	2	3	4	4	4	4	5	1	2	1	1	2	3	3	3	3	2	1	1.4	3	4	3.6	4.6	3.4	4.4	1.8	1	1.8	3	3.6	3.8	4.2	3.8	3.8	1.75	1.38	1.38	2.88	3.63	3.88	4.38	4.25
3.83	4	3.93	4	3.88	3.93	3	4	3	4	4	3	4	4	4	3	4	3	3	3	3	3	3	3	2.4	3.2	3	3.2	3.6	3.4	4	4	3.8	2.4	3.8	3	3	3.4	3.8	3.8	3.8	3.6	3	3.75	3.63	3	3.88	3	3.75	3.88
3.17	3.75	3.5	3.67	2.88	3.21	1	2	2	1	4	2	5	5	5	2	2	2	2	2	2	5	4	5	2	2	2	1.8	4	2.8	5	5	5	2.2	2.4	3	1.6	3.4	2.6	4	4	4.2	2	2	1.88	1.63	3.88	2.38	5	4.88
2.5	3.63	3.14	3.17	2.38	2.71	3	3	2	1	3	3	4	2	2	2	2	3	1	2	3	1	1	2	2.8	3	2.4	1	2.4	3	2.4	2.2	2.2	2.8	3.8	2.4	1	2	3	2.8	2	2.6	2.88	2.88	2.13	1	2.38	3	3.13	2
3.83	4.63	4.29	3	2.5	2.71	4	4	2	4	4	4	5	4	4	2	2	4	2	1	1	1	2	1	2.4	3.4	2	2.4	3.8	4	4.8	3.8	4.2	3.6	3.8	2.2	3.4	3.8	3.8	4.4	3	3.8	3.13	3.88	1.63	3	4.38	4	4.13	3.63
3	3	3	3.67	3	3.29	1	1	1	4	4	5	3	3	4	4	4	4	4	1	2	2	2	2	1.2	1	1.2	3	3.6	3.6	3.4	2.6	3.8	1.8	2.6	2	3	3.6	4	2.2	3.2	2.8	1	1.13	1.25	3.13	3.88	4.5	2.63	3.13
3.83	4.38	4.14	4	3.75	3.86	4	3	3	3	4	4	4	3	4	2	2	4	4	2	2	2	4	2	2.8	2.2	2.2	2.4	2.6	3.4	3.4	2	3.6	4	4	3.8	2.8	3.4	4	3.8	2.4	3.8	3.88	3.5	2.25	2.25	3.13	3.75	3.5	2.13
3.33	3	3.14	3.67	1.38	2.36	2	4	2	2	2	4	4	4	4	4	2	2	2	2	2	2	2	2	2.6	3	2	2	2	2.4	3.4	3.6	3	2.4	3.8	2	2	2	3.2	3	4	3.4	2	3.38	2	2	2	2.63	3.38	3.5
3.17	3.38	3.29	3.67	3.5	3.57	1	4	1	4	4	4	5	5	5	1	3	4	4	4	4	4	5	5	1.2	2.4	2	3.6	4	4	4	4.6	5	1.2	3.8	1.6	4	4	4	4	4.8	5	1	3.5	1	3.75	4	3.75	4.38	5
3.5	3.63	3.57	3.67	3	3.29	1	3	2	3	4	3	4	5	5	2	2	2	1	2	2	2	2	2	2	2.4	1.6	2.6	4.4	2.8	3.8	3.8	4.8	2.8	3.2	2.4	3.6	4	2.8	3.6	4.2	4	1.5	1.88	2.13	2.88	2.75	2.63	3.25	4.13
3.17	3.75	3.5	4	3.63	3.79	2	4	4	4	5	3	5	4	4	2	2	2	1	1	2	1	3	1	2.2	3.4	3.4	2.6	4	3.8	4.4	3	4	2.2	4	4.2	3.2	3.4	3.6	3.2	3.6	3.2	1.88	3.38	3.38	3.5	3.75	2.75	3.88	3
3.83	3.38	3.57	3.67	3	3.29	4	5	4	3	3	4	4	4	5	1	1	2	1	1	1	1	1	1	3	4	3	3.6	4	4	4.4	3.6	4.2	3.4	4	3.4	2.8	3.4	4	4	3.6	4	3.13	4.13	2.63	3	3.63	4	4	3.88
2.67	3.88	3.36	3.83	3	3.36	2	4	3	3	4	4	5	4	4	4	2	4	4	2	2	1	3	2	2.2	2.2	2	2	2.4	2.8	3.4	2.6	3.4	2.6	4.2	3.6	3	3.6	3.8	2.4	2.6	2.8	2.13	2.5	2.25	2.63	3.5	3.5	4.13	2.88
2.5	3.63	3.14	3.33	3.38	3.36	2	4	3	3	4	4	4	3	3	3	2	2	2	2	3	2	2	2	2	3	2.2	2.2	3.2	2.6	4	3.2	3	2	3.8	3	2.4	3.8	3	3	2.8	2.6	2.13	3.63	2.13	2.75	3.13	3.25	3.13	2.38
4.17	3.75	3.93	4	3.25	3.57	3	2	2	3	3	4	4	4	4	2	2	4	2	1	2	1	1	2	2	2	2	2.4	3.4	2.8	4.4	4	3.6	2.6	1.8	2.2	2.4	3	4	3.8	3.4	3.6	2.25	1.75	1.38	1.88	2.88	3.5	3.88	3.63
3.33	3.88	3.64	3.67	2.63	3.07	2	2	2	3	5	5	4	4	5	4	3	4	3	2	2	2	2	2	2.4	2.2	3	2.6	3.8	3.4	4	3.8	4.4	2.2	2.2	3	2.4	4	3.8	4.4	4.4	4.2	2	2	2.38	2.25	4.13	3.88	4.63	4
3.33	3.88	3.64	4.17	3.5	3.79	2	3	2	3	3	4	5	5	4	2	1	2	2	2	1	1	1	1	2	2.4	1.2	2	2.2	3.6	4.2	3.4	3.4	2	2.4	1.4	2.4	2.2	3.8	4.8	4.2	3.6	2	2.25	1.63	2	2.25	4.13	4.63	3.25
3.17	4.25	3.79	4	3.75	3.86	2	3	4	2	3	4	5	4	3	1	1	1	1	1	1	1	1	1	1.8	2.6	2.6	1.6	3	3.4	3.8	2.8	2.8	1.8	3.8	4.6	1.4	3.4	3.8	3	3.4	2	1.63	2.63	2.5	1.88	2.75	3.38	4	3
2.33	3.5	3	3.17	3.25	3.21	3	3	2	2	4	3	5	3	4	3	3	3	3	2	3	1	3	2	3	3	1.4	3	4	3	4.6	3	4.4	3	3	3	2.2	4	3.8	4.2	3.8	4.2	2.88	3	2	2.38	4	3.25	4.38	3.13
3.33	4.25	3.86	4.33	3.63	3.93	5	5	2	1	5	5	5	3	5	5	3	2	5	4	5	5	3	5	3.8	4	1.8	1	4.4	5	5	2.8	5	4.6	4.8	2.6	1	3.2	5	4.4	2.2	3.2	4.38	3.75	1.75	1	4.25	5	5	2.25
4.5	3.88	4.14	3.33	3.25	3.29	4	4	3	1	4	4	5	3	5	1	1	4	1	2	1	1	2	1	2.2	3.6	1	1	4.2	3.6	4.8	2.6	4.4	2.4	3.8	3.2	1.6	3.8	4.2	4.6	2.8	4	2.5	3.63	1.63	1.75	3.5	3.88	4.63	2.25
4.17	4.38	4.29	4.33	3.75	4	4	2	5	2	4	5	4	3	4	2	4	2	3	2	2	2	4	2	4	2	4	2.2	4	5	4.2	3.2	4	4	3	4.8	2.8	4	5	4.6	4	4.6	4	2.13	4.25	2.25	4	5	4	3.25
2.67	2.38	2.5	2.33	2	2.14	2	1	2	3	4	4	5	5	5	4	4	5	2	2	1	1	1	1	2	1.8	1.6	3	3.8	3.8	4.6	4.6	4.6	2.8	2	2.6	3.8	4	4.4	4.8	4.4	4.4	2	1.63	1.25	3.25	4	3.88	4.75	5
3.67	3.13	3.36	4	3.5	3.71	3	3	2	2	4	4	3	3	4	1	1	1	1	1	1	1	1	1	2.6	3.2	1	1.6	3.6	3.4	4.2	3.4	4	2.6	4	1.4	2	3.8	4	3	3.2	3.4	2.5	2.88	1.38	2.13	3.63	3.25	3	3.38
3.83	3.13	3.43	2.5	2.13	2.29	1	1	1	1	1	1	4	1	1	1	1	1	1	1	1	1	1	1	1	1	1	1	1	1	3	1	1	1	1.4	1	1	1.8	1.4	1	1	1	1	1	1	1	1	1	2.13	1
3.67	4.5	4.14	3.17	3.13	3.14	4	2	3	3	2	4	5	4	4	4	4	4	4	4	2	1	1	2	2.6	1.2	2.6	2	2.6	3.6	5	3.8	4.2	3.8	2.6	4.6	2.8	2.2	3.4	3.8	4.2	4.2	3.63	1.75	2.75	2.75	2.75	3.5	4.88	4
4.33	4.38	4.36	2.17	1.5	1.79	1	1	1	1	4	1	5	4	5	1	2	1	1	5	2	5	5	5	1.2	1.2	1.2	1	4.4	1.8	4.4	4.4	5	1.2	1.4	1.2	1	4.4	1.8	4.2	4.6	5	1	1.5	1	1.13	4.63	1.75	4.88	4.63
3.17	2.63	2.86	3.5	3.13	3.29	1	3	4	3	4	5	4	3	4	4	3	1	4	1	1	2	4	1	1.8	2.6	2.4	1.8	3.8	4	3.6	2.8	4.2	2.6	3	3.6	2.4	3.4	4	3.6	2.8	3.6	2	3.13	2.25	1.88	3.88	3.88	3.75	2.25
1.83	3.25	2.64	4.33	4.25	4.29	4	3	4	3	4	5	3	3	5	1	1	1	1	1	1	1	1	1	3	2.2	3.2	2	3.6	5	2.6	2.4	3	2.4	2.6	4	2.6	3.2	5	2.2	2.4	2	3.38	2.25	3.5	1.88	3.63	5	3	2.75
3.17	3.75	3.5	3.83	2.75	3.21	3	4	4	4	5	4	5	1	5	1	1	2	2	1	1	1	1	1	2	2.2	3.8	2.2	4.8	3.6	5	2	5	3.6	4.6	4.6	3.6	3.4	3.6	3	1.8	3	2	3.63	3.5	3.63	4.13	3.75	3.75	1.63
3	2.25	2.57	3.67	3.25	3.43	4	4	3	3	4	5	4	4	4	2	2	2	3	2	2	2	2	2	3.4	3.4	2	2.4	4	4	4	4	4	4	4	4.4	3.2	3.8	4	3.8	4	3.8	3.88	3.75	2.88	2.38	3.75	3.75	4	3.75
4	4.13	4.07	2.5	2.38	2.43	3	1	1	1	3	3	5	3	4	4	4	5	5	3	4	1	3	1	2	1.4	1.4	1	3	2.6	5	3	4	2.2	1	2	1	3	2.6	5	3	4	2.5	1.13	1.38	1	3	2.38	5	3
2.5	3.63	3.14	2.33	2.13	2.21	1	4	5	1	4	5	5	4	4	1	2	1	1	1	1	1	5	1	1	2	5	1	4	5	5	4	4.6	1	4	5	1	4	5	4.4	2.4	3.6	1	3.75	5	1	4	5	4.63	2.25
3.33	2.88	3.07	2.5	2.88	2.71	2	3	3	2	4	4	5	4	4	2	2	3	2	3	4	4	3	4	1.8	3.4	3.4	2	4	3.8	5	3.4	4	1.6	3.6	3.6	2	3.6	4.2	4.8	4	4	1.63	2.5	3.25	2	3.75	4	4.75	3.63
4	4.25	4.14	3.33	2.88	3.07	4	4	4	4	4	4	4	4	4	4	4	4	2	2	4	1	4	2	2.4	2.8	2	3.2	3.4	3.2	3.2	3.6	3.8	3	3.8	3.6	3.4	4	4	3.2	4	4	2.88	3.25	3.13	2.75	3.75	3.5	4	3.88
3	4	3.57	3	3.38	3.21	2	5	4	1	4	1	5	2	5	5	3	1	4	3	4	1	3	1	1.8	2.4	3.2	1.6	2.8	1.6	4.6	2.2	3.8	1.2	3.8	4.4	2.8	2.6	2	4.4	1.8	4.4	2	3.5	4	1.38	3.63	1.88	4.88	2.13
2.17	2.13	2.14	4.17	3.88	4	4	3	3	3	3	4	4	3	4	1	1	1	1	1	1	1	1	1	3.6	3	3.6	2.6	2.2	4	2.6	3	3	3.8	3.4	3.8	3.4	2.4	4	2.4	3.2	3.4	3.88	2.38	3	2.25	2.25	4	3	2.25
2.67	3.13	2.93	2.5	2.75	2.64	3	2	2	3	3	4	4	3	3	2	2	4	4	1	1	1	1	1	2.2	2.4	2	2	2.8	3.2	3.4	3.2	3.6	2.2	2.6	2	2	3	3.2	2.2	2.4	2.8	2	2.38	1.38	2	2.38	3.75	3.88	3.13
2.5	2.13	2.29	3.33	2.88	3.07	2	2	4	4	4	5	5	4	4	4	2	4	1	1	1	1	1	1	1	2	2	2	2.6	3.8	4	3.6	3.8	1.6	2	3.8	2.4	3	3.2	2	2.4	2.4	1.38	1.75	3.13	2.63	2.88	3.5	3.63	3.25
3.67	4.13	3.93	3.17	2.5	2.79	4	4	3	2	5	4	5	3	5	2	2	3	3	2	2	1	3	2	3.4	3	2	3	4	3	5	2.8	4.6	3.6	4	3.4	2.4	3.8	4	4.4	2.6	4.8	3.38	3.5	2.88	2.13	4.25	3.5	4.38	2.5
3.17	4.38	3.86	2.33	2	2.14	3	1	2	1	3	3	4	4	5	4	1	5	4	2	3	2	4	1	2.8	1	2.4	2.2	3.4	2.6	5	4	5	1.8	1	3	2	3.8	3	4.4	4.2	5	2.38	1	2.63	1.38	3.5	2.88	4.5	4.13
3.17	3.5	3.36	3.33	3	3.14	4	2	2	2	4	4	5	2	5	1	1	1	1	1	1	1	1	1	1.6	1	1	1	2.6	1	5	3.2	4.6	4.2	3	4	1.2	4.4	4.2	4.6	3.6	4.2	4.25	2.13	2.88	1.63	3.63	3.75	4.38	3.63
2.67	3.5	3.14	3.5	3.63	3.57	3	4	3	2	3	4	5	3	5	2	1	1	2	3	3	4	3	5	2.2	1	1	1.2	2.2	3.2	4.8	2.8	4.6	2.4	2	1.8	2.2	2.8	3.6	4.8	3	4.8	2	4	2	2.13	3.25	3.5	4.5	2.88
2	3.5	2.86	4.33	4.63	4.5	4	4	5	3	5	4	3	3	3	2	1	1	3	1	2	1	1	2	3.8	3.2	3.8	3	3.6	3.6	3.2	2.6	3	4	3.8	4.4	3	3.6	3.6	3.2	3	3	4.13	4.13	4.63	3	4.5	4.13	3.38	2.75
5	4.63	4.79	3.17	1.88	2.43	2	3	2	2	5	5	5	5	5	1	1	1	1	1	1	1	1	1	1	1.2	1	2	4.8	3.6	5	5	5	2.6	4.8	4.8	4	5	5	5	5	5	1.75	2.88	2.88	1.25	5	4.63	5	4.75
3.83	3.88	3.86	4.17	3.75	3.93	3	4	3	4	4	4	4	4	4	2	2	2	2	3	2	2	3	3	2	2	2	2	4	2.8	3.8	3.8	3.8	3	3.6	3.2	3	3.6	4	3.6	4	3.8	2	2.75	2.5	2.75	3.88	2.63	3.25	3.63
5	4.25	4.57	3.17	2.25	2.64	5	1	4	1	5	5	5	5	5	1	1	5	1	1	1	1	1	1	1	1	1.6	1.8	4.8	2.8	5	1.8	5	5	1.8	5	1	4.6	5	4.4	3	4.6	2.5	1	2.38	1	4.88	4.25	4.63	4.5
3	2.88	2.93	3.17	2.38	2.71	2	4	3	4	4	3	4	5	4	2	4	4	2	2	3	5	2	5	1.6	3.4	1.2	3.8	3.6	3	4.6	4	4.2	1.2	3.2	2.6	3.6	3.4	3.2	4.2	4.2	4	2	3.75	2.38	3.38	3.75	3.13	4.63	3.75
2.67	3.38	3.07	2.67	3.5	3.14	2	3	2	2	2	2	4	3	4	1	3	3	2	3	3	4	3	4	2	3.6	1.8	2.2	2.6	2.8	3.6	2.6	3.4	2.4	3.2	2	2.4	3	3.2	3.6	2.6	3.8	2	3.38	2.75	2.75	2.75	2.75	3.25	2.38
2.67	3.13	2.93	3.17	3.63	3.43	4	1	3	2	5	5	5	3	3	3	3	5	3	5	1	5	5	1	3	1.6	1.8	2.2	4.8	4	5	4.6	3.4	3.8	2	3.4	1.4	3.6	5	4.4	4	1.6	4.13	1.5	3.13	2.13	4.5	4.88	4.38	3.13
4.5	4.75	4.64	3	2.75	2.86	2	3	3	3	2	3	2	2	3	4	4	4	4	4	3	4	4	2	1.6	2	1.8	1	2	3.6	3.6	2.4	3.4	2.6	3.6	3	1.2	3	3.4	3.2	3.2	3.4	1.75	2.38	2.25	2	2.25	2.5	3.88	2.25
3.5	4.25	3.93	4.33	4	4.14	4	3	4	3	5	3	5	5	5	5	4	4	3	5	2	5	5	5	4.8	3.4	2.2	3	5	3.8	4.4	5	5	4.4	3	4.2	2.8	5	3.8	4.4	5	5	4.38	3.75	4	3	4.88	4.38	5	4.63
3	2.75	2.86	2.67	2.25	2.43	1	4	1	4	4	2	4	2	4	5	4	4	4	2	4	4	4	4	1	3.2	1	3	3.6	3	4	2.2	3.4	1.8	4	1.6	2	3.6	3.6	3	3.2	3.6	1.13	3.88	1.63	3.13	3.38	2.75	3.75	2.25
3.5	3.88	3.71	4.17	4.5	4.36	5	4	3	2	5	5	5	4	4	1	2	1	1	1	1	1	1	1	3.2	2	1.6	2	4.8	1.6	4.8	4	4.4	4.8	3.6	4.2	2	4	5	4.4	2.2	3	4.63	3.75	3.13	2.13	4	4.88	4.13	2.88
2.33	3.13	2.79	3.83	3.88	3.86	4	4	3	3	3	3	4	3	3	2	2	1	2	2	2	2	1	1	3	2.8	2.8	2.2	3	2.8	3	2.6	3.6	3.8	3.8	3.8	3.4	3.2	3.8	3.4	2.6	2.6	3.63	3.13	2.88	2.25	3	2.5	3.5	2.75
4	3.38	3.64	3.5	2	2.64	2	3	2	1	4	4	5	2	2	1	1	1	1	1	1	1	1	1	1	1.2	1	1.4	3	4.4	4.2	1.6	1.8	1.6	3.8	2.8	2	4	4.2	3.4	3.2	2.6	1.38	1.63	1.38	1.13	3.13	4	4.25	2.38
3.5	4.13	3.86	3.67	2.38	2.93	2	2	2	2	4	3	5	4	5	2	2	2	2	2	2	1	2	2	2	2.2	1	1.6	3	2.6	4.8	3.6	4.6	2	2.2	2.4	2	3.6	3	4.4	3.6	4	2	1.75	1.88	2	3.13	3	4.5	3.88
3.83	4.5	4.21	2.17	2.25	2.21	2	3	3	4	4	4	4	4	5	4	3	4	3	2	4	1	2	1	1.8	2.2	1.8	3.4	3.6	3.4	4.2	4	4	2.6	3.4	2.6	3.8	3.6	3.6	4	4	4	1.88	2.75	2.13	3.63	3.75	3.13	4	3.63
3.33	3.13	3.21	3.83	3.5	3.64	3	3	2	2	4	5	5	5	4	3	3	4	3	2	1	1	1	1	1.4	2.6	2.4	2.2	3	3.8	4.8	4.2	4	2.4	3.4	3.4	2.8	3.4	4.8	4.4	4	3.8	3.38	2.88	2.75	2.38	2.88	4	4.63	4.38
3.5	3.88	3.71	3.67	3.5	3.57	2	2	2	3	4	3	4	4	4	1	2	2	2	4	3	4	1	3	2	2	2	2.2	4	2.4	4	3.4	4	2	2	2.6	2	4	2.6	4	4	4	1.88	2	2.13	2.25	4	2.75	4	3.5
3.33	2.75	3	2.33	2.38	2.36	2	4	1	2	4	2	5	4	4	3	3	4	3	2	3	1	3	3	1.6	3	1.2	1	3.4	1.4	4	3.6	3.8	2.8	4	2.6	2.8	4	3.2	4	3.8	4	1.75	3.75	1.13	1.75	3.88	2	4.5	3.88
4.67	4.25	4.43	2.5	2.38	2.43	2	2	3	2	4	5	5	4	5	2	4	2	2	2	2	1	4	1	1	1.8	1.8	1.6	2.8	3.6	4.8	2.8	4.4	1.8	1.4	3.2	1.8	3.4	3.8	4.6	3.2	4.6	2	1.25	2.13	2	3.5	3.75	4.75	4.13
2.33	1.75	2	3.67	2.13	2.79	1	2	3	1	5	5	5	4	5	1	1	1	1	1	1	1	1	1	1	1.2	2	1	3.8	2.4	4.2	3.4	4.6	2	2.2	3.6	1.2	4.2	3.4	4.4	3.8	4	1	1.88	2.88	1	4.88	4.25	4.63	3.88
3.17	3.5	3.36	3.17	3.13	3.14	2	4	2	3	4	3	4	4	5	2	2	2	2	3	2	2	3	3	2.4	2.4	1.8	2.2	3.2	2.8	4	3.4	3.2	1.8	3.6	2.4	2.6	3.4	2.8	3.4	4	3.4	2	3	2.25	3	3.63	3	3.63	3.63
3.33	3.63	3.5	3.17	3.25	3.21	2	2	3	3	4	4	4	4	4	2	2	3	2	4	2	4	4	4	2	2	2.8	2.4	3.4	3	4	3.6	4	2	2	2.8	2.2	4	3.6	4	3.8	4	2	2.25	2.75	2.25	4	3.63	4	4
4.33	3.88	4.07	3.5	3.13	3.29	1	1	2	1	4	4	5	4	5	4	1	5	3	2	2	1	4	5	1	2	1.8	1	4	3.6	5	4	5	1	2	2.8	1	4	4	5	3.8	5	1	1.88	1.88	1	3.63	3.63	5	3.75
4.33	3.38	3.79	2.83	2.38	2.57	2	4	1	1	4	3	5	3	5	4	2	5	4	1	2	1	3	1	1.4	3.2	1.6	1.4	3.8	3.2	4.4	2.8	4	1.8	2.8	2.2	1.4	3.8	3.8	4.2	2.2	4	2	3.25	1.13	1.75	3.75	3.63	4.63	2.88
2.33	2.75	2.57	3.83	3	3.36	2	2	3	1	4	4	4	5	4	1	1	2	1	1	2	1	1	1	2	2.2	3	1.6	3.8	3.6	4.2	4.8	4	1.6	2	3.6	1	4	3.2	2.8	3.8	2.4	1	2	2.88	1.5	4.13	3.5	3.5	4.25
3	4	3.57	3.33	2.5	2.86	2	2	1	1	3	4	4	3	4	2	2	3	2	2	2	1	2	2	2	2	2	2	3.8	3.4	4.2	2.8	4	2.2	2.2	2.2	2	3.2	4	3.2	2.6	2.8	2.13	2	2.13	2.25	3.13	3.13	3.75	2.5
2.83	2.88	2.86	4	3.38	3.64	2	2	2	2	2	4	4	3	2	2	2	1	2	2	3	3	2	3	2	2.2	1.2	1.8	2	3	3.8	2.8	3.2	2	2.2	1.4	1.8	2	3.6	3	2	2.4	2	2.25	1.63	2	2	3.88	3.63	2.5
2.17	2.38	2.29	3	3	3	3	3	4	4	3	4	3	4	2	2	2	4	2	4	2	2	3	2	2	3.2	3.2	2.6	3.4	3	3.6	3.8	3.4	2.6	3.6	3.6	3.2	2.8	3.8	3.2	4	2.4	2.25	3.38	3.25	2.88	2.75	3.63	2.88	3.5
2.67	3.13	2.93	3.5	2.5	2.93	4	3	4	2	5	5	5	4	4	2	2	3	4	2	2	1	2	2	1.6	2	2.2	2	5	4	5	4.4	3.8	2.6	2.6	3.2	1.8	4.8	4.8	5	3.8	3.2	3.38	3.13	2.88	1.5	4.38	4.13	5	4
3.5	4	3.79	4.5	3.88	4.14	4	4	4	4	5	4	5	4	4	3	2	3	4	2	2	1	2	1	3.6	2.6	3	2.6	4	4	4.8	4.2	4	2.8	3.4	3.2	2.6	2.8	2.6	3	2.4	3	3.75	3	3.25	3	4	3.88	4.38	4.25
3	2.88	2.93	3.5	3.75	3.64	2	2	1	5	4	5	5	1	5	3	3	2	3	3	4	3	1	4	2.4	2	1.2	3.6	4.2	4.6	5	3.2	4.8	2.8	2.4	1.2	4	4.4	4.4	5	2.8	4.8	3	2	1.63	4.5	4.38	4.5	5	2
4.83	4.88	4.86	3.5	2.38	2.86	4	3	2	1	5	4	4	4	5	4	4	4	4	1	1	1	2	1	3.6	2	2.2	2.4	4.8	4	4.6	3.2	5	3.6	2.2	2.2	2	5	4	3.8	3.2	5	2.75	2	1.88	1.63	5	4	3.75	3.13
5	4.5	4.71	3.67	3	3.29	2	4	3	2	4	3	4	3	4	1	1	1	1	1	1	1	1	1	1.6	2.4	2.4	1.8	3.8	2.2	4	4	4	2.6	4	4	2.6	4	3	4	3.8	4	2	3.25	2.13	2	3.5	2.38	3.63	3.25
2.83	3.63	3.29	3.5	3.13	3.29	4	4	4	3	4	5	4	3	4	2	3	3	2	2	2	3	3	2	2.6	2.8	2.8	2	3.8	3.2	4	3	3.4	3	3.8	4.4	2	4	4.2	4.2	3.2	3.4	3.75	3.88	3.63	3	4	4.25	4.13	2.5
4.17	5	4.64	4.67	4.38	4.5	2	4	3	3	3	5	5	3	5	1	1	5	5	1	1	1	1	1	1.2	1.8	1.6	1	2.8	3.2	5	3.6	5	1.6	4.2	3.8	2	4.4	4.6	5	4.4	4.6	1.38	3.5	3	1.38	4	5	5	3.25
2.17	2.88	2.57	3.33	3	3.14	5	4	4	3	5	5	3	4	4	1	1	2	3	1	1	1	1	1	3.8	3.4	2.8	1.8	3.8	3.8	4	3.8	3	4.6	3.8	4.4	2.4	4	4.8	2.6	4	2.8	4.13	3.63	3.63	2.38	3.5	3.75	3	3.63
2.33	2.75	2.57	3	2.63	2.79	1	2	3	1	4	2	4	5	5	1	1	1	1	3	1	1	1	1	1.2	2.6	2.4	1.2	3.6	1.6	4.8	4.2	5	1.4	2.2	2.4	1	3.6	1.4	4	4.4	4.6	1.38	1.25	2.13	1	4	1.13	4.38	4.38
3.67	2.63	3.07	2.5	1.5	1.93	2	3	1	3	4	3	5	4	5	3	3	3	1	3	1	1	1	1	2	1.4	2	2	3.8	2	4.8	4	4.4	1.6	2.8	2	1.8	3.2	3.2	4.4	4	3.4	2.25	2.5	1.63	1.88	3.75	2.75	4.5	3.63
2.67	2.88	2.79	1.33	1.5	1.43	5	4	4	5	1	2	2	1	2	5	2	4	3	2	2	1	1	4	4.8	3.2	2.2	3.6	2.2	1.8	1.6	2	4.2	5	4.2	4	4	2	4	1.4	2.2	2.2	4.75	3.88	3.25	3.88	1.38	2.75	1.38	1.5
2.83	3.38	3.14	3.5	3.5	3.5	2	2	2	2	4	3	4	4	3	2	1	2	2	3	3	4	3	3	2	2	2.8	2.8	3.6	3	4	3	3	2	2.4	2.6	2.6	3	3	4	3.4	3.2	2	1.63	2	2	3.5	2.88	4.13	3.5
3.33	4	3.71	3.33	2.75	3	2	4	1	2	4	4	5	4	4	4	2	4	3	1	2	2	2	2	2	3.6	1.8	2	4.2	3.8	5	4	4	2.6	3.8	2.2	2.2	4	4	5	3.8	3.8	2	3.88	1.5	2	3.75	3.75	4.5	3.63
3.5	3.75	3.64	2.33	2.25	2.29	2	3	3	2	4	3	5	4	4	4	3	3	3	3	4	1	2	2	2.6	2	2.2	2.4	3.6	2.6	4.6	4	4	2.2	3	3	1.2	3	2	3.4	3	3.4	2	3.13	2.5	1.88	3.13	2.5	4.38	3.75
4	4.63	4.36	3.5	2.5	2.93	1	3	1	4	5	5	5	4	4	2	2	3	1	1	1	1	2	1	1.6	1.6	1.4	2.6	4.6	3.6	4.6	3.6	3.8	1.2	2.2	2	2.4	4.6	4.4	3.8	3.4	3.4	2.13	2.13	2.13	3.13	4.25	4.63	4	2.63
4.5	4.88	4.71	3.33	3.38	3.36	3	4	4	3	4	4	5	4	4	4	4	5	2	1	1	1	1	1	2	2.6	2	1.8	3.6	2.6	4.4	3.4	3.4	2.6	3.8	4	2	3.4	3.6	4	3	4	2.75	3.38	3	2.25	3.88	3.63	4.13	3.63
4.33	4.63	4.5	3.17	2.25	2.64	1	1	1	1	5	5	5	4	3	5	5	5	5	1	4	1	5	1	1.6	1.2	1	1	4	3.6	5	2.6	3.2	2	2.2	2.4	1	3.8	4.6	4.6	3.8	2.2	1	1	1	1	3.88	4.25	5	3.75
4.33	3.63	3.93	3.67	3	3.29	2	3	2	3	5	3	4	5	4	4	2	4	2	2	2	1	1	1	1.6	2	2	2	3.6	3.2	4.6	4.6	4.2	1.8	3.8	2.6	3.2	4.6	3.2	4.4	4.2	4	1.63	2.5	2.38	2.38	3.88	4	4.5	4.13
2.67	4.38	3.64	3.17	2.63	2.86	3	3	3	3	4	4	5	4	4	2	2	2	2	2	2	2	2	2	2	2.2	2.2	2.2	3.6	2.6	4	4	4	3	2.4	2.8	2.4	2.8	3.8	3.6	3.4	3.2	1.88	2.88	2.5	2.5	3.5	2.75	4	3.5
2.17	2.88	2.57	4	3.63	3.79	4	5	3	2	3	3	3	3	3	3	2	2	4	2	2	2	2	4	2.6	3.8	3	1.8	3.2	3.8	3	3.4	3.6	3.8	4	3.6	1.8	3.2	3.8	2.2	3	3.4	3.13	3.88	2.88	1.63	3.63	3.88	2.38	2.63
3	3	3	3.67	2.13	2.79	1	3	4	2	4	1	5	4	4	1	2	2	2	2	2	2	2	2	1.8	2	2	2.4	4.2	2	4.6	3.8	4.2	2.4	3.6	3.8	3.2	3.4	3	4.2	4.2	3.4	1.63	2.88	3.38	2.5	3.25	2.13	3.88	4.13
4.33	4	4.14	2.5	2.5	2.5	2	3	2	3	4	4	5	5	5	4	4	4	2	1	2	1	1	1	2	2.6	2	2.2	3.8	3.8	5	5	5	2	3.6	2	2.6	4.2	3.6	5	5	5	1.88	3.38	1.88	2.63	3.88	3.75	4.88	5
3.33	3.38	3.36	3.17	3.38	3.29	4	4	4	2	5	5	5	4	5	4	1	4	5	1	1	4	2	4	4.2	3.8	4.4	2.2	4.4	4.4	4.2	3.4	4.2	3.8	3.8	4.6	2.2	4	4.6	4.2	3.2	4	4.13	3.63	4.75	2.63	4.5	4.25	4	3.5
3.5	3.63	3.57	4.5	4.25	4.36	4	4	4	3	4	5	5	4	4	1	1	1	1	1	1	1	1	1	3.2	3	3.2	3.8	4.4	3.8	4.8	4	4.6	4.2	4.4	4.6	3.4	4.2	3.8	4.8	4.4	5	3.75	4.38	3.88	2.63	4.25	4.25	4.5	3.63
3.67	3.63	3.64	3.67	3.38	3.5	4	2	4	3	5	4	5	5	4	3	2	4	2	5	3	5	5	5	3.2	1.2	3	2.4	3.2	2.2	4.8	4.8	4.6	2.8	3.4	4.4	3.4	4	3.8	5	5	4	3.38	2.38	3.88	3.25	4.63	4.13	5	5
3.67	3.38	3.5	3	2.13	2.5	2	2	2	2	3	3	5	4	5	1	1	1	1	1	2	1	1	1	1.8	1	2.2	2	2.6	2.6	5	3.2	4.4	2.2	2	2.6	2.4	3.8	3.6	4.4	3.2	4.6	2	1.63	1.63	1.88	3	3	4.25	3.13
3.17	3.13	3.14	3.33	3.88	3.64	4	4	4	3	5	4	5	4	5	3	1	4	1	1	1	1	1	1	2.2	2.4	1.8	2	3.2	3	4.8	4	4	4.2	4.4	4.6	3.4	4.2	3.2	4.6	3.8	4	3.25	3.88	3.38	3.13	4.75	3.88	4.88	4.13
3.5	3.88	3.71	2.67	3.88	3.36	4	2	3	4	5	4	5	5	4	3	4	4	3	3	4	5	2	2	2.8	1.8	2	3.2	3.8	3.4	4.6	4.2	4.6	3	1.8	2.8	2.6	4	3.8	4.6	4.6	4.6	3.63	1.88	2.88	2.75	4.13	3.75	4.88	4.63
2.17	3.63	3	3.67	3.75	3.71	2	3	2	4	5	5	2	2	3	4	2	2	2	2	1	4	3	2	1.8	2	2	3.8	3.6	3.8	2	2	2.6	2	2	2.2	3.8	3.6	3.6	2.4	2.6	2.8	1.38	2.5	1.75	3.75	4.25	4.63	2.88	2
3.5	3.88	3.71	3.5	2.88	3.14	3	3	3	3	5	4	4	4	4	3	3	4	2	2	3	2	2	2	2.8	3	2.4	3.6	4	3.6	4.4	3.6	3.8	2.4	3.6	3.6	3.4	3.4	4	4.2	4	3.6	2.75	3	3.13	3.38	4.75	4	4.13	3.63
2.83	3	2.93	4.17	3.63	3.86	2	3	3	3	5	4	4	2	3	2	3	3	2	3	3	3	3	3	2.4	3.8	3	2.2	3.2	3.2	3.4	2.6	3	2.2	3.2	3	2	3.6	3.6	3	2.6	3	2.88	3.13	3.13	2.5	3.88	3.25	3.25	3
4.5	4.25	4.36	2.5	2.75	2.64	1	1	2	1	4	3	4	4	4	2	2	4	2	3	2	2	2	2	2	2	2	2.2	3.2	2.8	4.2	4	4.2	1.8	1.8	2	1.8	3.8	3.2	4.2	3.6	3.8	1.88	2	1.75	2	3.38	3.75	4	3.88
3.33	3.88	3.64	3.33	3.25	3.29	5	4	3	3	5	4	4	3	5	2	2	3	3	2	2	2	2	2	3.6	3.2	2	2	4.4	3.2	3.8	3.8	4	3.2	3.6	3	2	4.2	4	3.4	3.4	4	3.88	3.63	2	2.13	4.13	3.75	3	3.13
4.33	4.5	4.43	2.67	2	2.29	2	2	2	3	4	3	5	4	5	3	3	4	3	1	2	1	1	1	2	2	1.2	2.4	4	2.4	5	4	5	2	2	1.8	2.6	4	2.6	5	4	5	2	2	2.13	2.75	4	3.5	5	4
4	4.13	4.07	4	2.25	3	3	4	2	2	5	5	5	4	4	4	4	5	3	1	2	1	3	1	2.2	3.2	2.2	2.2	3.8	4.4	4.6	4	4.2	2.8	4.6	3.6	1.6	4.6	4.8	4.6	4.2	3.8	2.38	3.38	1.75	1.88	4.25	4.38	4.88	3.88
3.83	4.13	4	4.17	3.5	3.79	4	2	3	2	4	5	5	4	5	1	2	2	2	1	2	1	2	1	2.8	1.6	2.8	2.2	4.2	3.8	4.8	4.2	4.6	2.8	2.2	3.8	1.8	4.4	4.4	4.2	4	3.4	3.75	2.13	2.75	1.88	4.13	3.88	4.75	3.75
4.67	4.38	4.5	3.17	3.5	3.36	2	4	2	3	4	3	5	2	5	5	5	5	4	3	5	1	4	1	1.6	2.8	2	2.8	4.8	3	5	3.4	4.4	2.6	4	3.6	3.2	4	4	5	3.4	4.2	2.13	2.63	2.13	2.5	4.63	3.63	4.75	3.25
4.17	3.75	3.93	3.67	2.63	3.07	2	2	2	2	2	3	4	3	2	2	2	2	2	2	2	1	1	2	2	2	1.6	2	2.2	3.4	4.4	3.6	2.8	2	3	2.6	2.4	3.2	3.6	4	3.4	2.8	2	2	2	2	2	3.63	3.88	3.13
4.33	4.13	4.21	3.5	3.13	3.29	3	2	4	3	5	4	5	5	5	2	2	3	1	1	1	1	1	1	3	3	3.2	2.4	4.4	3.2	4.4	4.6	4.8	3.8	3.2	3.4	3	3.8	3.6	4	4.4	4	3.38	2.88	3	2.5	4	3.63	5	4.5
4	3.75	3.86	3.5	2.75	3.07	1	2	3	2	3	2	5	3	5	5	3	5	1	2	4	3	4	1	1	2	1.4	2.4	4	2.6	4.8	3.8	5	1	2.6	3.6	2.4	3.8	3.2	4.8	3.6	4.8	1.38	2.5	2.13	2.13	3.25	2.13	4.13	3.75
3.83	3.13	3.43	2.67	2.75	2.71	2	4	3	2	4	4	5	5	4	3	3	3	3	3	3	3	3	3	1.2	2.4	1.8	2	4	3.2	5	4.4	4	1.6	3.4	3.4	1.8	3	3.4	4	4.2	3	2	2.63	2.25	1.75	3.63	3.5	4.5	4.25
4.17	4	4.07	2	2.13	2.07	1	3	1	2	4	3	5	3	4	4	2	4	4	1	4	1	4	1	2.6	2.6	1.8	2.4	4.2	2.8	5	3.2	3.6	3	3.8	2.8	2.6	3.4	3.6	4.2	3.6	3	1.75	2.75	1.38	1.88	4.13	2.13	4.88	3.13
2.33	3.13	2.79	2.67	2.5	2.57	3	3	2	2	3	3	4	4	3	3	4	2	1	4	3	4	4	4	3.6	3	1.6	1.2	2.6	3.4	3.6	3.8	3.4	4	3.2	1.8	1.2	3	3.4	3.8	3.4	3.6	3.63	3.5	2.25	1.5	3.5	3.25	3.63	3.25
2.83	3.38	3.14	3.17	3.25	3.21	3	2	3	3	4	3	4	3	4	2	2	2	2	2	2	2	2	2	2	2.6	3	2.2	2.8	2.6	4.2	2.8	3.6	3.6	2.8	3.8	3.8	3.6	4	4.2	3.2	4	3.13	2.13	3.5	3	3.88	2.5	4.25	2.63
3.67	3.5	3.57	3.83	3	3.36	2	2	3	2	4	4	5	5	5	4	4	3	4	1	2	1	1	1	1.4	1.6	2	1.4	4.4	3	4.8	4.8	4.4	2.6	3	3.6	2	4.8	3.4	4.6	4.8	4	2.13	2.5	2.88	1.88	4.38	2.75	4.63	4.5
3.17	3.75	3.5	3.33	2.88	3.07	3	2	4	2	4	4	4	4	4	2	1	2	2	2	1	3	1	1	2.2	2	3.2	1.6	3.6	3.8	4	3.4	3.4	2.4	2.4	4.2	1.2	3.4	4	4.2	4.4	3.6	2.38	2.38	3.38	1.5	3.13	3.88	4	3.88
2.5	2.88	2.71	3.17	2.75	2.93	3	3	3	3	3	2	3	3	4	3	2	3	3	2	2	3	2	2	2	2.8	2	3	2.8	2.6	3.2	2.6	3	3	2.8	2.4	3.2	2.4	2.6	3.2	2	3	3	3	2.63	3	2.75	2.38	2.75	2.63
3.83	4	3.93	3.67	3.75	3.71	4	3	4	3	5	4	5	5	5	1	3	1	2	1	1	1	1	1	3.4	3.4	2.6	2.8	4.2	3.6	5	4.2	4.6	4	4	4	3.2	4.4	3.8	5	4.2	4.4	3.38	3	3.5	3	4.63	3.75	5	4.25
3.17	3.5	3.36	4.5	3.38	3.86	4	4	5	2	5	5	5	4	5	1	1	1	3	1	1	1	1	1	1.6	1	1.2	1.6	2.8	2.2	5	4.6	4	1.6	2.8	2.6	1.8	4.4	3	2.8	3	3.4	1.25	2.25	3	1.38	4.38	4.13	4.13	4.13
4.17	3.88	4	3.67	3.63	3.64	4	3	3	3	4	4	5	4	4	1	1	1	1	1	1	1	1	1	2	2.2	1.2	1.8	1.8	2	4.8	3.4	2	2	2.4	2.8	1.8	1	2.6	5	3.4	2.2	3.13	2.5	3.5	3.25	2.5	2.88	4.5	4.25
2.67	2.63	2.64	3.33	4.38	3.93	4	5	4	3	5	4	4	4	4	3	2	3	3	3	3	3	3	3	3.2	3.2	2.6	2.2	3.4	3.6	2.6	3.8	3	4	4	3	2.2	3.8	4	2.8	3.6	3.6	3.88	3.88	2.88	2.88	4	3.88	3.75	3.88
1.33	1.88	1.64	3	2.25	2.57	1	1	1	1	4	2	5	2	5	1	1	1	2	1	1	1	1	1	1	1.2	1	1	3.6	2	5	3	3.8	1	2	1.2	1	3.8	2	5	3.2	4.4	1	1.38	1.25	1.5	4	2.38	4.5	2.5
4.5	4.63	4.57	2	1.5	1.71	1	3	2	2	4	3	5	4	5	4	2	4	2	2	4	1	3	1	1	2.6	1.4	2	3.8	2.6	5	3.8	5	1	2.8	3	2	4	2.6	5	4.2	5	1	3	1.75	2.25	4	2.5	5	3.88
2.5	3.5	3.07	3.17	3.38	3.29	3	3	3	3	4	4	4	4	4	4	4	4	2	4	4	4	3	4	2.2	2.4	2.4	3.2	4	3	4	4	4	3.2	3	3.8	3.4	3.4	3.8	3.2	3	3.6	2.5	3.13	2.38	3.5	3.75	3.38	3.88	3.63
3.33	3.63	3.5	3.17	4	3.64	3	3	4	2	4	3	3	2	4	5	5	4	1	5	3	2	4	4	4	4	4	3.4	4.2	3.4	3.2	2.8	4.4	3.6	4	4.4	3.6	4.4	2.8	3.4	2.4	3.2	3.88	3.75	4.13	4.25	3.75	4	3.63	3.38
1.83	2.38	2.14	3.17	3.13	3.14	4	2	4	3	4	5	5	4	3	1	2	1	1	1	1	1	1	2	2.2	2.2	2.4	2	3.6	3.4	4.2	3.6	3.6	2.2	2.2	4	2.4	3.4	3.2	4.2	3.8	2.2	2.38	1.88	3	2	3.13	3.63	3.75	3
3.5	3.88	3.71	3.67	3.38	3.5	3	3	3	2	4	3	5	5	5	1	1	2	1	1	1	1	1	1	3.4	3.4	2.6	2.6	4.6	3.8	4.4	4.6	5	3.8	4	3.8	2.2	4.4	4.4	4.8	4.8	4.8	3.5	3.25	4	2.88	3.63	3.5	5	4.75
3	3.63	3.36	3.5	2.88	3.14	4	3	4	2	4	4	5	5	5	3	4	2	4	3	2	1	2	1	3.2	2.2	3.4	2	3.4	3.8	4.6	3.8	4.2	2.2	2.2	3.6	1.8	3.8	3	4.2	4	3.8	3.13	2.63	3.75	1.88	3.13	4	4.75	3.88
3	2.75	2.86	3.83	3	3.36	4	2	4	4	5	5	4	4	5	2	4	5	3	1	2	2	2	1	3.2	2	2.8	2.2	4	3.8	4	4	4	3.8	2	3.8	2.6	4.4	4.2	2.8	2.8	4.2	4	2	2.88	2.75	4.88	4	3.5	3.5
3.5	4.13	3.86	3	2.75	2.86	4	4	2	4	4	4	5	4	5	2	2	5	2	2	4	1	1	1	3	2.8	1	2.8	3.8	3	5	4.6	5	4	3.2	3	3.6	3.6	4.6	4.8	4	3.8	3.38	2.75	1.5	2.5	3.88	3.75	5	4.38
3	2.5	2.71	3.17	2.75	2.93	2	3	3	4	4	4	4	4	4	1	1	1	1	1	1	1	1	1	2	2	2	2.8	4	2.2	4.2	4	4	2	3	2.6	2.2	3	2.8	3	2.8	3	2	2.13	2.13	2.88	3.63	3	4	3.75
3.67	3.75	3.71	3.67	2.88	3.21	3	3	4	5	5	5	4	5	5	1	3	1	3	3	3	3	2	1	1.6	2	3.2	4	5	4.2	4.2	5	5	2.2	3.2	4.2	3.8	5	4.4	4	4.8	5	2.25	3	4.25	4.88	5	5	4.5	5
3.67	4.75	4.29	4.17	3.75	3.93	3	4	4	3	5	4	5	5	5	3	3	1	3	1	1	1	1	1	1.4	3	2.8	2.2	3.4	4	5	4.8	4.6	1.8	4	4	2.4	4.2	3.8	4.4	4.4	4.6	2	2.88	3.63	3	4.25	4	4.5	4.5
3.17	3.75	3.5	3.5	2.38	2.86	3	3	4	3	4	4	4	3	4	2	2	2	2	2	2	2	4	2	3.2	2.8	2.2	2	3.4	2.8	3.6	2.8	3.6	3	3.6	3.2	2.6	2.8	3.6	3.4	2.8	3.6	3.25	3	2.63	2.75	3.13	3.13	3.38	2.75
3.83	4.25	4.07	3.67	3.38	3.5	2	4	2	4	4	4	5	5	5	2	1	4	1	1	2	1	1	1	2.4	2.6	2	3.4	4	3.2	5	5	5	2.2	3.8	2	4	4	4	5	5	5	2	3.75	2	4	4	4	5	5
2.67	3.38	3.07	2	1.38	1.64	2	3	2	2	3	3	5	4	5	4	2	4	2	2	2	1	2	1	1.2	2	2	1	2.6	1.2	5	4	4.6	2	3	2.4	2.8	3.8	3.2	4.6	3.6	4	1.13	2.5	2	1.63	3.38	2.25	4.88	3.88
1.5	2.75	2.21	4	4.25	4.14	4	2	4	2	4	4	4	2	3	3	1	1	1	1	1	1	1	1	2.4	2	2.4	2	4	2.4	4.6	2.8	3.8	4	2	4	2.6	3.6	4	3.8	3	2.8	3.75	2	3.88	2	3.5	3.75	3.75	2.63
3.5	3.13	3.29	3.33	2.75	3	4	3	2	3	4	4	5	4	5	2	3	4	4	4	2	3	4	3	3	3.2	2.2	3.4	3.8	3.4	4.4	3.8	4.2	4	4	3.8	3.4	4	4.6	4.2	4.2	4.2	3.88	3.75	2.38	2.88	4.25	4	4.13	3.75
3	3.75	3.43	3.33	2.25	2.71	2	3	3	3	4	4	5	3	4	2	2	2	2	2	1	2	2	2	2	2	2	2	4	3.6	4	3	3.8	2	2.2	2	2	4.2	4	4	2.2	3.4	2	2.38	2	2.38	4.13	4	4.13	2.5
2.5	3.13	2.86	4.67	2.38	3.36	3	3	3	3	3	3	3	4	3	3	3	3	3	3	3	3	3	3	3	3	3	3	3	3	3	2.6	3	3	3	3	3	3	3	3	3.2	3	3	3	3	3	3	3	3	3.38
3	3.5	3.29	3	2.63	2.79	4	2	4	1	3	5	5	2	5	2	2	2	1	2	2	2	2	2	3.2	2.2	2.2	1.6	3.4	3.6	5	2	3.8	4	2.6	3.6	1	2.6	4.6	5	2	3.8	4	2	3.63	1	3.75	4.5	5	2
3.5	2.88	3.14	2.67	2.75	2.71	4	3	3	3	3	4	4	4	2	4	4	4	2	4	3	3	2	3	2.4	2.6	3.2	3.4	3	2.6	3	3.4	2.6	2.6	2.4	3.4	3	3.2	2.8	3.2	3.4	2.2	2.25	2.88	3.25	3.75	2.5	3.25	3	3.13
3	4.13	3.64	3.33	3.25	3.29	3	4	4	4	4	4	5	4	4	3	3	3	3	3	3	3	3	2	2.6	3.6	3.6	3.4	4	3.6	4.2	4.2	3.6	2.2	3.6	3.4	2.4	4	4	4.2	4	3.8	3.13	3.88	3.13	3	3.88	3.5	4.13	3.88
3.83	3.75	3.79	3	3	3	3	4	3	4	3	2	5	4	4	3	2	4	2	2	3	1	2	1	2	3.2	3	3	3.6	2	3.8	3.6	4	3	4	4.2	3.4	3.4	3.2	4.4	3.4	3.4	2.88	3.63	3.13	3.63	3.38	2.13	4	3.63
2.83	3.25	3.07	4.33	3.5	3.86	3	4	3	3	4	4	3	2	3	3	3	4	3	2	1	1	3	1	2.8	2.2	1.2	1.6	4	3.6	4	2.6	3.6	3.4	4.2	4	2.4	3.6	4.4	3.8	3	3	3.75	3.75	3.25	2	3.75	4	3.88	1.88
2.17	2.75	2.5	3.33	3.75	3.57	4	3	3	3	5	3	4	4	5	3	3	4	2	3	3	1	3	1	3.2	2.8	2.4	1.6	3.8	3	3.8	4	5	3.6	3	3.8	2	3.8	3.6	2.6	3.8	3.8	3.38	2.63	3.5	2.13	4.25	3.63	3.88	3.63
3	4	3.57	3	3.38	3.21	3	4	3	3	4	4	4	3	4	2	2	3	2	2	3	2	2	3	2	2.8	2	2.8	3.6	3	4.2	3.2	4	2.2	4	3	2.2	3.4	3	4.2	3	3.8	2.38	3.5	2.38	2.75	3.88	3.13	4	2.63
2.83	2.88	2.86	3.67	2.88	3.21	4	3	3	5	3	5	4	3	4	2	2	2	1	2	2	2	2	2	2.6	2.4	2.2	3	3.4	3.2	3.4	2.8	3.4	3.8	3	3.2	4	3.4	4	3	2.8	3.4	3	2.63	2.75	3.88	2.38	4	3.38	2.38
4.5	4.63	4.57	3.83	2.88	3.29	2	3	1	1	4	4	5	3	5	1	3	1	1	4	4	5	1	5	1	3	1	1	4	4	5	2.4	5	1	3	1.2	1	4	4	5	2.8	5	1.13	3	1.13	1	4	3.88	5	1.75
3.5	4.75	4.21	3.67	2.88	3.21	4	3	3	3	4	3	4	4	4	3	3	2	2	3	2	4	2	4	2.4	2	2	2	3.8	2	4	3.6	4	3.8	3	2.2	2	3.4	3.6	4	3.6	4	3.38	2.75	2	2	3.88	2.38	4	3.63
3.5	2.38	2.86	3.5	2.38	2.86	2	3	4	2	5	4	4	2	4	1	1	2	2	3	2	1	2	2	1.2	2.2	1.6	1.2	4	3	4.6	2	4.6	1.6	3.4	4.2	2	3.6	4.4	3.4	2.2	4.2	1.38	2.88	3.13	1.63	3	3.38	3.88	1.88
3.33	3.88	3.64	4.17	3	3.5	4	3	3	3	4	5	5	5	5	3	3	3	3	3	3	3	3	3	2.6	2.6	2.8	2.4	4	3.4	5	5	5	3.8	3.4	3.8	3.2	3.8	4.4	3.6	4	4	3.25	2.63	2.63	2.5	3.88	3.63	4.88	4.75
3.83	3.38	3.57	2.83	1.75	2.21	3	2	2	3	3	3	5	3	3	1	1	1	1	1	1	1	1	1	1.4	3	2.8	1.4	2.2	1	4	3	3	1.8	3	2.6	2	3.6	2	4.4	2.6	3.2	2.25	2.25	1.5	2	2.88	1.75	3.5	2.25
3.67	3.5	3.57	3.33	2.25	2.71	4	4	4	4	4	4	5	4	4	3	2	3	4	2	3	4	4	4	2.4	2.6	2.8	1.8	2.4	3.8	4.2	2.2	4	3.8	3.8	4	2.8	3.4	4	4.2	3.6	2	3	3.38	3.38	2.38	3.25	3.88	4.88	3.63
3.17	3.5	3.36	3.83	3.5	3.64	3	1	2	2	5	4	5	5	4	2	2	2	2	4	4	4	3	3	2	2	2	1.8	4.2	4.2	4	4.8	2.4	2	1.6	2	1.8	4.8	3.8	4	4.2	2.4	2	2	2.13	2.13	4.5	3.88	4.38	3.63
3.83	2.5	3.07	3.33	2.38	2.79	3	4	2	3	5	4	4	2	4	4	2	2	2	1	1	1	4	1	1	2.8	1.2	2.4	4	3.2	4	2.8	3.8	3.2	3.8	3.6	2.2	4.2	3.4	3.2	3	2.6	2.38	3.25	2.63	3	4.25	3.75	3.75	1.63
2.17	3	2.64	3.17	2.75	2.93	3	2	3	4	4	2	5	4	4	2	3	4	4	2	3	3	2	3	2.8	4	2.2	3.2	2.6	3	2.2	2.8	3.6	2.6	2.4	3.4	3	3.2	3.2	3.4	3.4	2	3.13	3	2.75	2.75	3	3.13	2.63	2.88
4.67	3.5	4	3.17	2.13	2.57	1	3	3	2	4	5	5	4	5	1	2	2	2	2	2	2	2	2	1	2.2	1	2	2.4	2.8	4.6	2.2	4	1	2.6	2.8	2	3.2	3.6	4.8	3.4	4	1	2.63	1.88	2	3.25	3.5	5	3.38
3.67	3.5	3.57	3.5	3.13	3.29	3	4	3	3	4	4	4	4	4	2	2	2	2	2	2	2	1	2	2	2.2	2.2	2.4	3.6	3.4	4	3.6	3.4	2	4	3.6	2	3	4	4	3.6	3.4	2.5	3.13	3.13	2.38	3.88	3.75	4.13	3.88
2.5	3	2.79	3.17	3.63	3.43	3	4	4	4	4	4	4	4	3	4	4	4	4	3	4	4	3	4	2.6	3	3.4	2.6	4	3.8	4.2	3.8	3.6	3	3.8	3.4	3	4.4	3.6	4.2	3.8	3.8	3.75	3.63	3.38	3.25	3.75	3.63	4.5	3.5
2.83	3.25	3.07	3.17	2.75	2.93	4	4	2	2	4	4	4	4	3	2	4	2	2	4	4	4	4	2	3.2	3.2	2.6	2	3.4	3.8	2.8	3.6	3	3	4	2	2	3.8	4.2	4	3.8	2.4	3.63	3.63	2	2.25	3.88	3.88	3.88	3.38
2.83	2.5	2.64	3.83	2.63	3.14	3	4	4	1	5	5	5	4	4	3	3	3	3	3	3	3	3	3	1.4	2.2	1	1	3.2	2.8	4.6	3.8	4	2.6	4	3.6	1.6	4	4.4	4.8	4.4	3.8	3.38	2.88	2.75	1.13	4.63	4.5	5	4.38
3.5	3.75	3.64	3.33	3.88	3.64	4	4	5	4	5	4	4	5	4	2	1	1	2	1	1	1	1	2	2	2.8	3	2	4	3	4	4	3	3.4	4	4	4	3.8	4	3.6	3.8	2.8	3.25	3.88	4.13	4	3.75	3.88	3.5	4.25
3.5	4.13	3.86	3.83	2.63	3.14	3	3	4	2	4	4	4	4	5	1	1	1	2	1	1	1	1	1	2.2	2.4	2.2	2.2	4	2.4	4.6	4.8	5	3.8	3.8	4.6	2.8	4	4.4	3.8	4.2	4.2	2.5	2.75	3.25	2	3.88	3.25	4.25	4.25
4	4.63	4.36	4.17	2.88	3.43	3	2	2	4	4	4	5	5	5	3	5	4	2	3	3	2	2	2	2.4	1.4	1.4	2.8	3.2	3	5	4	4.8	1	1.8	1.8	1.2	3	2.2	5	4	5	2.25	2.25	2	2.75	3.63	3.13	5	4
3	3.25	3.14	3.17	2.5	2.79	3	2	2	1	4	4	4	4	4	3	4	4	4	2	2	1	2	1	2.4	1.4	1.4	2	3.8	3.2	4.2	3.6	4	3.8	2.8	2.6	2.2	4.2	4.2	3.6	4	4	3	2.13	1.88	1.75	4.25	3.75	3.75	3.63
4	3.63	3.79	3.17	2.25	2.64	2	3	3	2	4	5	5	5	5	3	2	3	3	2	1	1	1	1	1	2	1.4	2	3.2	3	5	5	5	2.2	2.8	4	1.8	4.2	4.8	5	5	5	2.25	2.63	2.38	1.5	3.88	4	4.63	4.88
3.83	4.5	4.21	4	4.5	4.29	4	4	5	3	5	5	5	4	5	1	1	1	3	1	1	1	1	1	1	2.8	3	2.4	4.4	3.8	4.8	4.2	5	3	3.4	4	1.8	4.2	3.4	5	1	5	3.38	3.25	3.63	2.75	4.5	4.5	5	3.38
3.67	4	3.86	4.5	3.63	4	3	4	5	4	4	5	5	4	4	2	1	2	2	1	1	1	1	2	2	4	3.2	3	3.6	4	5	4	4	2.4	4	4.6	3.6	4	4.4	5	3.8	3.6	2.38	4	4	3.63	4.38	4.63	5	4
2.67	3.5	3.14	3.17	2.5	2.79	1	2	2	4	4	5	5	3	4	1	1	1	1	1	1	1	1	1	1.2	2	2	2.8	3.4	3.6	4.6	1.8	3.6	1.8	3.8	3.6	2.6	4.6	4.6	4.6	2	3	1.88	1.63	1.88	3.63	4	4.5	5	1.63
4.5	4.5	4.5	2.83	2.25	2.5	3	3	2	1	3	4	4	2	4	3	3	3	4	2	2	2	3	4	1.8	2	1.8	1.4	3	2.8	3.4	2.4	3.4	3.4	3.4	3.4	2	4	3.8	4.4	2.8	3.6	2.25	2.63	2	1.75	3.63	3	4.13	2.88
3.83	4.38	4.14	4.17	3.88	4	5	4	4	3	4	5	5	5	3	1	1	1	1	1	1	1	1	3	2.4	3.2	3.2	2.2	4	4	4.4	4.2	3	4	4.8	4.6	2	3.2	4	3	4.4	1.8	4	3.5	3.5	2.13	4.38	4.63	4.63	4.88
3.83	4.5	4.21	3.17	2.5	2.79	3	4	3	2	4	4	5	4	5	4	4	4	4	2	2	1	2	1	2	2.2	2.4	2	3.6	3.8	5	4	5	2.4	3.4	3.4	1.6	3.2	3.8	4.6	3.4	4.4	1.75	3	2	1.88	3.63	3.88	4.88	4
2.83	3.5	3.21	2.83	3.88	3.43	4	4	3	2	4	4	4	4	3	2	2	2	3	2	2	1	2	2	2.6	3.6	3	2	3	3.4	4	3.4	3.6	2.8	4	3.6	1.6	3	3.8	2.4	3.2	2.2	2.63	3.38	3.13	1.88	3.38	3.63	3.38	3.5
3.67	3.13	3.36	3.33	2.5	2.86	3	2	2	3	3	4	4	4	4	3	2	1	3	2	3	3	3	3	2	1.6	1	1.4	3.6	2.2	3.2	4	3.4	2.4	2.8	1.8	2.4	3.2	3.4	2.8	3.6	3.2	2.5	2.38	1.63	2.5	2.88	2.88	3.5	3.75
2.17	2.63	2.43	4	3.63	3.79	3	5	3	3	4	5	3	3	4	1	1	1	1	2	2	1	1	1	3	4	2.8	3.6	4.2	4	3.6	2.8	4	2.2	3	3	3.4	4.4	4.8	3.4	3.4	3.4	2.5	3.75	2.88	3.88	4.38	4.13	3.5	3.75
4	4.13	4.07	4.17	3	3.5	3	3	4	3	4	4	3	2	2	2	2	1	3	2	2	2	4	4	2.2	1.2	2.4	1.4	2.6	2	4	2.6	2.8	3.6	3	4.4	2.4	3.8	3.8	3.2	3.8	3	3.25	2.38	3.75	2.63	4	3.75	3	2.38
2.83	3.75	3.36	3.5	3.5	3.5	2	4	3	2	4	3	4	5	4	2	2	2	2	2	2	1	2	1	2	2.8	2	1.8	4	3	4.2	4	3.4	1.8	4	2.4	1.4	3.4	3.2	4	3.2	3.6	1.88	3.75	2.63	1.5	3.88	3.25	4	4
3	3.25	3.14	3.33	3.38	3.36	2	4	5	4	5	5	5	5	5	2	2	2	4	5	5	4	2	4	1.2	2	3.8	3.2	3.8	4.2	4.6	4	4.2	1	3.4	4.2	4	4.4	5	4.2	5	4	1.75	3.25	4.75	3.63	4.13	4.5	4.63	5
2.17	2.63	2.43	3.5	2.63	3	2	2	3	1	5	5	5	4	5	1	1	2	2	1	1	1	2	1	1	2	3.6	1	4.8	4	5	5	4.8	1	3.6	4.6	1	4	4.2	4	4.8	4.2	2	2.5	3.5	1	4.75	4.5	4.63	4.25
3.67	3.88	3.79	3.17	3	3.07	2	3	3	2	4	4	4	4	4	4	3	4	2	2	3	4	2	2	2	3.2	2	2	4	3.2	4	4	4	2.2	3.6	2.2	2	4	4	3.8	4	4	2.5	3.13	2	2	4	3.63	4	4
3.17	4	3.64	3	3.13	3.07	3	3	2	3	5	5	5	5	5	1	5	4	1	4	1	1	1	1	1.8	2.8	1.6	2.2	3.4	3.8	3.4	4	4.2	1.8	2	3.2	2	4	4.2	3.4	3.6	3.6	2	2.25	2	2.13	3.75	4.13	4	4
3.67	4.25	4	2.67	2.5	2.57	1	3	2	3	4	3	5	4	5	3	2	3	3	2	2	1	1	1	1	2	1	2	3.4	2.6	5	4.2	5	1	2.6	2	2	3.4	2.8	5	4	5	1.13	2.38	1.25	2.63	3.75	2.63	4.75	4.13
4.33	3.13	3.64	3.67	2.13	2.79	3	2	3	1	4	4	4	4	4	3	2	3	2	1	1	1	1	1	2.4	2	2.4	1.6	3.2	3.4	3.8	4.2	4	2.6	2.2	3.6	1	3	3.8	3.2	2.6	2.4	2.5	1.75	2.63	1.25	3.5	3.88	3.75	3.63
3	2.88	2.93	2.83	2.88	2.86	5	3	3	3	5	4	4	4	4	2	2	2	2	2	2	2	2	2	3.4	2.2	2.4	3	3.2	3.4	3.6	2.6	3.6	3.8	2.2	2.6	2.2	3.6	3.6	3	2.4	3.2	4.13	3	2.5	3.5	3.88	3.75	4.5	3.88
3.5	3.13	3.29	3.5	1.38	2.29	3	3	3	3	4	5	3	2	3	1	1	3	1	1	4	1	2	2	4	2.8	3.8	1.6	4.2	4	3.8	1.8	2.2	3.2	3	4	1.4	4.6	4.6	4	2.2	2.4	3.63	2.5	2.75	1.5	4.38	4.5	4	1.88
4	3.63	3.79	4	4.13	4.07	4	3	3	4	5	4	5	4	4	2	2	4	3	2	2	2	2	2	2.6	2.8	2	2	4	2	4	4	4	3.8	3.6	3.2	3	4.2	3.2	4.2	4	4	3	3.38	2.63	3.13	4	3.75	4.13	4
3.33	2.88	3.07	3.83	3.5	3.64	4	2	3	2	4	5	4	4	4	2	2	1	4	2	1	2	1	2	3.8	2.6	3	2	4	5	4	4	4.2	3.8	3.4	3	2	4	5	4	4	4	4	2	3	2	4	5	4	4
3.83	4	3.93	3.67	3.5	3.57	4	4	4	4	4	4	4	3	4	2	2	3	2	2	2	2	2	2	2.2	2.8	2.8	2.2	2.6	2.4	3.8	3	3.8	2.4	4.4	4.2	3.4	3.6	4	3.8	3	2.8	3.13	3.88	3.75	2.75	3.88	3.13	4	3
3.5	3.63	3.57	2.83	2.63	2.71	2	2	4	1	4	4	5	3	5	1	1	1	1	1	1	1	1	1	1	1	2.4	1	3	2.6	4.6	1.8	4.2	1.8	2.8	4	1.8	4	3.2	3.6	3.4	3.6	1.38	2.13	3.25	1	4	3.25	4.25	1.88
2.83	2.75	2.79	2.5	1.25	1.79	4	3	1	2	5	4	5	4	2	2	1	4	1	1	3	1	1	1	1.8	1.4	1.4	1.6	3.6	3	4.2	3.4	2.8	3.2	3.6	3.6	2.2	3.2	4.2	3.4	4.4	2.8	3.63	2.75	1.63	1.38	4.25	4	4.25	3.38
3.33	2.75	3	2.83	2.5	2.64	3	3	4	3	4	4	4	4	5	4	2	4	4	1	2	1	1	1	1.4	4.2	3.4	2	4.4	3.4	4.2	4	4.8	2.4	3.8	3.6	2.4	3.6	3.8	3.2	2.8	3.8	2.13	3	2.38	2.13	4	3.13	3.5	3.75
3	3.88	3.5	3.5	3.63	3.57	3	2	3	2	4	5	4	4	5	1	4	4	1	1	1	1	1	1	2.8	1.6	3	1.4	4.4	4.2	4.6	4	4.4	2.2	2.6	4.2	1	3	4.4	3.8	3.6	3.6	2.63	2.13	2.88	1.88	3.88	4.13	4.25	3.75
2.67	3	2.86	3.83	3.38	3.57	4	3	3	3	3	4	2	4	4	4	3	2	2	2	4	2	3	3	3.2	3	3.2	2	3	2.6	2.6	2.8	3.4	2.6	3.2	2	2	2.8	3	2.6	2.8	2.8	2.88	3.63	2.63	2.13	2.88	2.88	2.63	2.63
2.83	2.75	2.79	4.33	2.75	3.43	4	3	3	3	5	5	5	4	3	1	1	1	1	1	1	1	1	1	3.2	2.6	2.4	1.4	5	5	4.8	4.2	4	3.4	2.4	3.2	1.2	5	5	4.8	3.2	2	4	2.63	2.88	2.25	5	4.88	4.5	3.38
4.17	3.63	3.86	3.83	2.38	3	2	2	3	2	5	4	5	5	5	1	1	1	1	1	1	1	1	1	2	1.6	2.4	2	3.6	2.8	5	3.8	4.2	2.4	2	3.2	2	4.6	3.4	5	4	4	2.13	1.75	2.88	1.63	4.63	3.5	4.63	4.63
3.17	3.63	3.43	4.5	3.25	3.79	3	4	3	2	5	5	5	2	5	4	2	2	4	1	1	1	4	1	3	2.8	2.4	2.4	3.2	3	4	2.8	3.8	2.6	3.8	3.4	1.6	4.2	5	3.8	1.8	3.2	3.13	3.25	3	1.63	4.25	4.5	4.13	2.13
3	2	2.43	2.83	2.5	2.64	3	4	3	2	4	4	5	4	5	4	4	5	2	1	2	1	1	1	2	3.2	2	2	3.8	3.2	4.2	4.2	4.8	3.6	3.8	3.4	1.8	4.6	4	4.2	3.4	4.2	3.38	3.25	1.5	1.88	4.25	3.88	4.88	4.13
3.17	3.88	3.57	3.5	3.38	3.43	5	4	3	3	5	5	5	2	4	2	2	2	2	2	4	2	1	2	2.6	2.8	2	2.2	4.4	3.6	5	3.4	4	3	4	3	1.8	4.4	4	4.8	2.2	3.4	3.75	3.88	2.88	2.13	4.75	4.13	4.63	2.25
2.83	3.5	3.21	2.83	2.5	2.64	3	2	4	4	5	4	5	4	4	2	2	2	2	1	2	1	2	2	2.6	2.4	3.2	3	3.8	3.6	3.8	3.6	3.6	2.6	2.4	4.4	3	4.2	3.6	4.6	4.6	3.6	2.75	2.25	2.75	3.5	3.88	3.25	4.5	4.13
3.83	3.5	3.64	1.83	2.13	2	1	3	2	2	3	2	5	4	5	4	4	4	4	3	3	1	3	1	1	1.6	1.2	1	3	2	5	3.4	5	2.6	3.2	3.8	2	3.6	3.8	3.6	3.2	4.6	1.38	1.75	1.75	1.5	3.38	2.5	4.63	3.25
4.33	4.63	4.5	3.17	3	3.07	3	2	3	2	4	4	5	4	4	4	4	4	4	2	3	1	3	3	1.6	1	2	1.6	3.8	2.8	3.8	3.2	3.4	3	2.6	3.8	2	3	3.8	4.6	3.8	3.4	2.75	2	2.88	1.63	3.63	3.5	4.75	3.75
3.67	2.88	3.21	2.67	1.75	2.14	1	3	3	4	4	4	4	4	5	2	2	3	1	1	1	1	1	1	1	1.6	2.2	3	4	4	4	4	4.6	2.8	3.2	3	3.2	4	4	4.4	4	4.4	1.88	2.25	2.25	3.75	4	4	4.13	4
1.83	2.13	2	3.17	3.38	3.29	3	3	3	1	4	3	3	3	4	3	2	2	5	2	3	2	2	2	1.8	2.6	2.6	1.6	3.2	2.8	3	3.2	3.2	1.6	3.2	3.6	1.2	3	2.4	2.8	2.4	3	1.88	2.38	2.88	1.13	3.38	2.38	2.75	3
3.5	3.88	3.71	4	2.88	3.36	3	3	3	2	5	5	5	3	5	2	3	3	3	1	1	1	2	1	2	2.4	1.6	2.2	5	3.6	5	2.8	5	2.4	2.8	3	2	5	4.4	5	3.2	5	2	2.5	2.25	2	4.38	4.25	5	2.25
3.33	3.63	3.5	4.33	3.75	4	4	4	4	4	4	5	5	3	4	2	2	2	2	2	1	1	2	2	3.4	3.8	3	3.6	3.8	4	4.4	3	3.8	3.8	4	3.8	4	4.2	4.8	4.8	3.2	3.8	3.88	3.63	3.38	4	4	4.88	4.25	2.63
3.33	4.38	3.93	4.5	3.25	3.79	3	4	4	3	5	5	5	4	4	2	2	3	3	1	1	2	2	2	2	2.4	2	2.4	4.8	4.4	5	4	4.8	3.2	4.2	4.4	2	4.8	5	4.2	4	3.8	3.5	3.13	3.63	2.75	4.25	5	3.88	4
3.33	4	3.71	3.67	3.75	3.71	3	2	2	2	4	5	5	4	4	1	1	4	1	1	2	1	2	1	1.4	1.4	1.8	2	3.6	3.2	4	3.4	3.4	1.6	2.6	2.4	1.6	4	3.8	4.2	2.4	4	1.63	2.13	2.13	1.75	3.88	3.63	4	3.5
3	3.75	3.43	3.5	3	3.21	2	2	3	2	4	3	4	4	4	2	2	2	2	2	2	4	2	2	2	2.6	2.2	1.8	3.8	2.4	3.8	3.8	3.8	2.4	3	3.4	2.2	3.6	3.2	4.2	3.6	2.6	1.88	3	2.5	2.13	3.63	3.63	3.75	3.75
3.5	2.63	3	3.5	2.63	3	4	3	4	4	4	4	4	4	5	2	2	2	2	2	2	3	2	3	2	2	2	2.2	2.8	3	3.8	2.6	4	2.6	2.2	2.6	2.6	2.8	2.8	3.4	2.8	3.2	2.5	2.13	2.63	2.75	3.25	3	3.88	3
4.17	3.75	3.93	2.33	1.88	2.07	3	4	2	2	4	4	5	3	4	2	2	2	4	1	1	1	2	1	2.4	3.4	2.6	2.4	4	3.6	4.2	3.4	4	2.6	3.4	3	2	3.8	4.8	4.2	3	3.6	2.63	3	1.88	2.13	4.13	4.25	4.88	2.88
4.5	4	4.21	3.67	3.5	3.57	4	5	5	5	5	5	5	5	5	3	2	2	1	1	2	1	1	1	3.2	4	3.4	3.8	5	3.8	4.8	4.4	4.8	3.2	4.2	4.6	5	4.8	4	3.2	4.8	3.8	3.38	4.13	4	4.88	5	4.38	3.88	5
1.67	2.25	2	3.83	3.13	3.43	1	1	4	3	1	4	3	3	4	1	1	1	1	1	1	1	1	1	1	1	1	1	1	1	3.4	2.8	3	1	2.2	2.2	1	1	1.2	2.2	1.4	2.2	1	1.38	1.25	1	1.38	1	2.75	3
3.17	2.75	2.93	4.17	3.63	3.86	4	3	4	2	4	5	5	3	5	1	1	1	1	1	1	1	1	1	3.2	2.6	2.8	2	4	3	4.4	3.4	4.8	3.6	3.2	4.4	2	3.2	4.2	4	3.2	4.8	3.5	2.75	3.88	1.88	3.25	4.75	3.88	3
3.33	2.63	2.93	3.67	2.75	3.14	4	3	3	3	4	4	4	3	3	2	2	3	2	2	2	2	2	2	2.8	2	2	2	4	3	4	3.6	3.6	3.8	3.4	2.8	2.8	4	4	3.6	3	2.6	3	3	2.38	3	4	3.75	3.88	2.75
4	3.13	3.5	4	2.38	3.07	3	4	1	2	4	4	5	4	4	2	2	1	1	2	2	2	2	2	2.2	2.4	2	1	2	2.4	4.2	3.8	4	2.2	4	2	2.4	4	3	4	3.8	3.4	2.5	2.5	1.13	1.38	3.13	2.75	4.5	4
3	4	3.57	4.5	2.5	3.36	3	3	5	3	5	5	5	4	5	4	5	5	1	1	1	1	1	1	1.2	1.8	3.2	1.4	4.2	3.6	4.8	4.2	5	2.4	3	5	1.6	5	5	5	4	5	1.63	1.75	4.25	1.75	4	4.63	4.75	3.75
3.17	3.13	3.14	3.67	2.5	3	2	3	3	2	3	3	5	5	4	4	4	5	4	1	3	1	1	1	1.4	1.2	1.6	1.4	2.2	3	4.6	3.8	4	2.4	3.2	3.4	2	3	2	3.8	4	2.2	2.25	2.88	2.63	1.75	3.5	3.25	4.25	4.13
3.5	3.13	3.29	3.33	3	3.14	2	3	3	2	4	4	4	2	4	3	2	3	2	1	1	2	1	1	2	3.2	2	1.6	3.8	3.4	3.8	2.6	4.2	3.2	3.8	3.8	1.8	2.4	3	3.6	1.4	3	2.88	3.38	3	2	3.75	3.5	4	1.88
2.67	2.75	2.71	3.33	2.88	3.07	3	3	3	2	4	4	4	4	5	1	4	2	2	5	2	1	2	1	2.4	3.2	3.2	2.8	3.6	4	4.6	3.8	4.6	2.2	2.8	2.6	2.4	4.4	3.8	4.4	3.4	4.4	3.13	3.25	2.88	3	3.5	3.38	4.38	3.25
3	3.63	3.36	2.67	2.75	2.71	3	3	1	2	4	4	5	4	4	1	1	4	3	2	1	1	3	2	1	2.4	1	1	3.6	1.6	4.6	3.8	3.6	1.6	1.2	2.2	1.2	2	2.4	3.8	3.8	2.8	2.13	3.5	1.63	1.38	4.13	2.25	4.88	3.63
3.33	3.75	3.57	3.67	3.38	3.5	3	4	4	3	4	4	4	4	4	1	1	2	1	1	1	2	1	1	1.2	1.8	2.2	1.2	2.2	1.8	3.4	2.2	3	2	3.8	3.8	1.8	3.6	3.4	3.6	2	3.6	1.38	2.13	2.88	1.63	3.25	3.25	3.5	2.75
3.17	3.5	3.36	3.67	3.38	3.5	2	4	2	2	4	5	5	5	4	1	1	4	1	1	1	1	1	1	1.8	2.2	2	1.2	3.8	3.6	5	4.4	4.2	1.8	2	2.4	1.6	3.2	3.6	4.6	3	3.4	2.25	3.38	2.63	2	3.75	3.88	4.75	4
3.5	3.75	3.64	3.33	3.75	3.57	4	3	2	3	5	5	5	4	5	2	3	2	2	2	2	2	2	2	2.4	2.2	2	2.4	4.6	4.4	5	3.8	4.2	3.2	2.4	2.2	2.2	4.6	4.2	4.6	3.6	4.2	3.13	2.25	1.75	2.13	4.5	4.25	4.88	3.88
3.5	3.63	3.57	3.5	3.25	3.36	4	4	3	4	4	5	5	2	4	2	3	3	2	4	4	4	3	2	2.4	2	2.4	3.2	3.6	3.4	4.4	3	4	3.4	3.8	3.4	2.2	3.6	4.4	4.2	1.8	3.6	3.25	3.63	2.88	2.88	3.88	4.13	4.5	1.75
3.67	3.88	3.79	3.5	2.63	3	3	3	3	3	5	4	5	5	4	4	3	4	3	2	1	1	1	2	1.4	1	1	1.2	4.4	2.2	5	4.6	5	3	3.4	3.6	3	4.8	4.2	5	4.4	4.4	1.5	2	2	1.75	4.63	3.75	5	4.5
3.5	4	3.79	3.83	3.25	3.5	3	4	4	3	4	5	4	4	5	2	1	2	1	1	1	2	1	1	2.2	2	3.8	2.2	3.6	4.6	3.8	3.8	4.8	2.8	3.8	3.8	2.4	4	4.2	3.4	4	3.6	2.75	3	4.38	2.63	4.25	4.88	4.25	4.13
4.33	3.75	4	2.83	2.63	2.71	3	4	4	3	4	4	4	4	5	3	3	3	3	3	3	3	3	3	2.6	2	3.6	2.2	3	3.6	4.4	3.4	4.2	3	3.2	3.8	2.4	3	3.6	4.2	4.2	4	3.13	3.38	3.5	2.63	3.38	4	4.25	3.75
3.33	3.75	3.57	3.83	3.25	3.5	4	3	3	3	4	4	5	4	4	2	1	1	1	1	1	1	1	1	3.2	1.8	1.8	2.2	3.4	3.6	4.4	4.2	4.2	2.4	2.8	3.2	2.4	4.2	4.4	4.4	3.2	4	2.75	2.88	2.5	2.75	4.38	4.25	4.5	3.63
4.17	3.88	4	3.67	2.63	3.07	1	2	1	1	5	4	5	4	5	1	1	1	1	1	1	1	3	3	1	1	1.2	1.2	5	2.6	5	3.6	4.4	2.4	3	2	1.4	4.2	3.6	4.6	3.8	4.4	1	2.25	1.13	1	4.75	3.25	4.5	4
3.33	3.88	3.64	3.33	2.75	3	3	3	4	2	4	4	4	4	4	4	3	4	4	1	2	1	2	2	2.2	2.8	2.4	2	3.6	3.6	4	4	4.2	2.2	4	3.8	2.2	3.2	3.8	3.6	3.6	3.2	2.25	2.5	3	2	3.5	3.88	3.88	3.75
3.17	3.63	3.43	3.67	3.63	3.64	3	3	4	3	5	3	5	4	5	1	2	2	1	2	2	2	2	1	1.8	2	2.6	2.8	4.4	2.8	4.6	3.8	4.6	3.2	3.2	3.6	2.2	4.4	2.8	4.6	3.6	4.6	2.88	3	3	2.88	4.5	3.5	4.63	3.75
3.5	3.38	3.43	2.67	2	2.29	4	3	2	3	4	3	5	4	5	3	4	4	3	1	1	1	1	1	2.6	1.6	1.2	1.6	2.4	2	4.6	3.6	3.8	3	2.8	2.6	2.4	3.4	2.8	4.8	3.6	4	2.75	2.38	1.38	2.13	2.38	3.25	4.5	3.75
3.67	3.88	3.79	3.33	2.75	3	5	3	2	3	5	5	5	4	4	2	4	4	3	2	2	2	2	2	3.2	2.4	1.6	2.2	4.6	4	4.2	3	4.2	4.4	3.2	3	2.8	4.4	4.8	4.4	3.6	4	3.5	3	2.5	2.75	4.13	4.38	4.13	3.63
2.33	3.13	2.79	2.33	2.25	2.29	3	4	2	3	4	5	5	4	5	1	1	2	1	1	1	1	1	1	1.4	3.2	2	1.8	3.8	3.8	4.4	4	4.6	1.4	3.4	2.6	1.6	3	3.4	3	2.6	2.4	2.13	2.88	1.88	2.25	4	3.63	4.13	3.5
3	4.13	3.64	3.67	3.5	3.57	3	3	4	2	4	4	4	4	4	4	2	2	2	1	2	2	2	2	2.2	2	2.2	1.6	3.4	3.2	3.2	3.2	3.2	3	3.4	4	2.6	4	4	3.8	2.8	3.2	3	3.25	4	2.63	3.75	3.5	3.75	3.25
4	3.63	3.79	3.17	2.25	2.64	1	2	1	1	5	5	5	5	5	1	1	1	1	1	1	1	1	1	1.4	1.6	1.8	1	4.6	2.8	5	4.2	4.8	1.4	2.4	1.2	1	4.6	4	5	4.6	4.6	1.13	1.88	1.5	1	4.5	4.5	4.88	4.25
3.17	2.88	3	1.83	1.75	1.79	1	3	3	2	4	3	4	5	4	2	2	2	2	2	2	1	2	2	1.2	1.6	2.2	1	3.8	2.2	4.2	4	3.4	1.2	2.2	3.2	1	3	2.6	3	3.6	3	1	2	2.25	1.75	3.75	2.88	3.75	3.63
3.5	3.38	3.43	3.33	2.13	2.64	2	4	3	4	4	5	5	5	5	4	4	5	2	2	4	1	1	1	1.6	1.8	1.4	3.2	3.8	4	4.8	4	4.2	1.8	3.6	3.4	3.2	4.2	4.4	5	5	4	2	2.88	2.63	3.75	3.75	4.13	4.88	4.63
4	3.38	3.64	2.83	2.13	2.43	4	2	3	3	4	4	5	5	5	1	1	1	2	2	3	2	2	2	2.2	1.4	2.2	2.4	3.4	3.6	4.8	4.4	4.2	3.6	2.4	2.6	2	3.4	3.4	4.8	4.6	4.8	3.88	1.88	2.13	3.25	3.5	3.88	4.88	4.63
3.67	3.38	3.5	3.67	3.75	3.71	4	4	4	3	3	3	2	3	3	3	4	4	3	3	4	4	3	3	3.2	3.2	3.6	1.2	3.2	3	3.6	3.6	3	2.6	2.8	3	1.6	3.2	3	3.8	3.6	3	3.75	3.63	4	2.88	3.63	3.38	3.63	3.25
3	2.38	2.64	2.67	2.75	2.71	3	3	2	3	4	4	5	4	4	3	2	3	2	2	3	2	3	3	3.8	2.4	1.8	2	3.4	4	4.6	3.8	3.6	3.6	2.6	1.6	2	3.6	4	3.8	4	3.4	3.63	2.63	1.75	2.25	3.25	4.25	4.5	4.38
[truncated: 21 more columns]

## Sheet: codebook
item	item lable	scale	answer format
natureexperience	ne	nature relatedness experience	higher scores higher connectedness
natureself	ns	nature relatedness self
naturerelatedness	nr	nature relatedness
cityexperience	ce	city relatedness experience
cityself	cs	city relatedness self
cityrelatedness	cr	city relatedness
pbuiltaverage	p11	preference	higher scores higher preference
pbuiltlivability	p12
pbuiltbird	p13
pmixedaverage	p21
pmixedlivability	p22
pmixedbird	p23
pnatureaverage	p31
pnaturelivability	p32
pnaturebird	p33
mfbuiltaverage	mf11	mental fatigue	higher scores higher mental fatigue
mfbuiltlivability	mf12
mfbuiltbird	mf13
mfmixedaverage	mf21
mfmixedlivability	mf22
mfmixedbird	mf23
mfnuatureaverage	mf31
mfnaturelivability	mf32
mfnaturebird	mf33
PRSBAbuiltaverage	ba11	being away	higher scores higher sense of being away
PRSBAbuiltlivability	ba12
PRSBAbuiltbird	ba13
PRSBAmixedaverage	ba21
PRSBAmixedlivability	ba22
PRSBAmixedbird	ba23
PRSBAnatureaverage	ba31
PRSBAnaturelivability	ba32
PRSBAnaturebird	ba33
PRSFAbuiltaverage	f11	fascination	higher scores higher fascination
PRSFAbuiltlivability	f12
PRSFAbuiltbird	f13
PRSFAmixedaverage	f21
PRSFAmixedlivability	f22
PRSFAmixedbird	f23
PRSFAnatureaverage	f31
PRSFAnaturelivability	f32
PRSFAnaturebird	f33	stimulating	higher scores higher stimulating
stimulativebuiltaverage	s11
stimulativebuiltlivability	s12
stimulativebuiltbird	s13
stimulativemixedaverage	s21
stimulativemixedlivability	s22
stimulativemixedbird	s23
stimulativenatureaverage	s31
stimulativenaturelivability	s32
stimulativenaturebird	s33
activatingbuiltaverage	a11	activating	higher scores higher activating
activatingbuiltlivability	a12
activatingbuiltbird	a13
activatingmixedaverage	a21
activatingmixedlivability	a22
activatingmixedbird	a23
activatingnatureaverage	a31
activatingnaturelivability	a32
activatingnaturebird	a33
AGE	age
GENDER	gender		1 male 2 female
placebuiltaverage	place11	knowledge of the plavce	1 know the place 2 did not know the place
placebuiltlivability	place12
placebuiltbird	place13
placemixedaverage	place21
placemixedlivability	place22
placemixedbird	place23
placenatureaverage	place31
placenaturelivability	place32
placenaturebird	place33
